# Supplementary material for: Multiple MYB Activators and Repressors Collaboratively Regulate the Juvenile Red Fading in Leaves of Sweetpotato
Source: Front Plant Sci. 2020 Jun 25;11:941. doi: 10.3389/fpls.2020.00941 (PMC7330089; doi:10.3389/fpls.2020.00941)
Supplement: Supplementary file 2 [file Table_1.xls]

## Sheet: Table S1  
Supplementary Table S1
MYB, bHLH, and WDR transcription factors used in phylogenetic analysis.
Species	Genes	Accession no.	TF type	Function	Reference
Ipomoea batatas (Sweetpotato)	IbMYB1	AB258984	R2R3-MYB	activator	Mano et al., 2007
	unigene0031238/IbMYB1	MT231489	R2R3	activator	this study
	unigene0031237/IbMYB2	MT231490	R2R3	activator	this study
	unigene0023598/IbMYB3	MT231491	R2R3	activator	this study
	unigene0001224/IbMYB4a	MT231492	R2R3-MYB	repressor	this study
	unigene0003763/IbMYB4b	MT231493	R2R3-MYB	repressor	this study
	unigene0021216/IbMYB4c	MT231494	R2R3-MYB	repressor	this study
	unigene0009722/IbMYB27	MT231495	R2R3-MYB	repressor	this study
	unigene0001816/IbMYBx	MT231496	R3-MYB	repressor	this study
	unigene0010710/IbbHLH1	MT557583	bHLH of SGIIIf	uncertain	this study
	unigene0041364/IbbHLH2	MT231497	bHLH of SGIIIf	activator of anthocyanins	this study
	unigene0018919/IbbHLH3		bHLH of SGIIIf	uncertain	this study
	unigene0025722/IbWDR1	MT231498	WDR1 group	member of MBW complexes	this study
	unigene0012406/IbWDR2	MT557584	WDR2 group	unknown	this study
Ipomoea purpurea (Common morning glory)	IpMYB1	BAE94388	R2R3-MYB	activator of anthocyanins	Zhu et al., 2015
	IpbHLH2/IpIVS	ABW69686	bHLH of SGIIIf	activator of anthocyanins	Zhu et al., 2015
	IpWDR1	BAE94396	WDR1 group	activator of anthocyanins	Zhu et al., 2015
	IpWDR2	BAE94397	WDR2 group	unknown	Morita et al., 2006
Ipomoea nil (Japanese morning glory)	InMYB1	BAE94391	R2R3-MYB	activator of anthocyanins	Morita et al., 2006
	InMYB2	BAE94709	R2R3-MYB	activator	Morita et al., 2006
	InMYB3	BAE94710	R2R3-MYB	activator	Morita et al., 2006
	InbHLH1/DEL	BAE94393	bHLH of SGIIIf	unknown	Morita et al., 2006
	InbHLH2/InIVS	BAE94394	bHLH of SGIIIf	activator of anthocyanins	Morita et al., 2006
	InbHLH3	BAE94395	bHLH of SGIIIf	unknown	Morita et al., 2006
	InWDR1	BAE94398	WDR1 group	member of MBW complexes	Morita et al., 2006
	InWDR2	BAE94399	WDR2 group	unknown	Morita et al., 2006
Arabidopsis thaliana	AtMYB75/PAP1	AAG42001	R2R3-MYB	sg6, activator of anthocyanins	Borevitz et al., 2000
	AtMYB90/PAP2	AAG42002	R2R3-MYB	sg6, activator of anthocyanins	Stracke et al., 2001
	AtMYB113	AEE34501	R2R3-MYB	sg6, activator of anthocyanins	Stracke et al., 2001
	AtMYB114	AEE34502	R2R3-MYB	sg6, activator of anthocyanins	Stracke et al., 2001
	AtMYB3	AEE30263	R2R3-MYB	sg4, c repressor motif clade	Stracke et al., 2001
	AtMYB32	AEE86444	R2R3-MYB	sg4, c repressor motif clade	Stracke et al., 2001
	AtMYB4	AEE86955	R2R3-MYB	sg4, c repressor motif clade	Stracke et al., 2001
	AtMYB7	AAA98762	R2R3-MYB	sg4, c repressor motif clade	Stracke et al., 2001
	AtMYBL2	AAS09989	R2R3-MYB	repressor of flavonoid	Dubos et al., 2008; Matsui et al., 2008
	AtCPC	O22059	R3-MYB	repressor of anthocyanins	Wang et al., 2008; Zhu et al., 2009
	AtTRY	Q8GV05	R3-MYB	repressor	Wang et al., 2008
	AtETC1	AEE27280	R3-MYB	repressor	Wang et al., 2008
	AtETC2	ADC68275	R3-MYB	repressor	Wang et al., 2008
	AtTT8	Q9FT81	bHLH of SGIIIf	regulator of anthocyanins, PAs, and seed coat	Nesi et al., 2000
	AtGL3	Q9FN69	bHLH of SGIIIf	regulator of anthocyanins, seed coat, trichome, and root hair	Payne et al., 2000; Feyissa et al., 2009
	AtEGL3	Q9CAD0	bHLH of SGIIIf	regulator of anthocyanins, seed coat, trichome, and root hair	Zhang et al., 2003
	AtMYC1	NP_191957	bHLH of SGIIIf	regulator of seed coat, trichome, and root hair	Pires and Dolan, 2010
	AtTTG1	CAB45372	WDR1 group	member of MBW complexes; regulator of anthocyanins, seed coat, trichome, and root hair	Walker et al., 1999
	AtAN11	AAC18912	WDR2 group	a clock proteins regulating circadian period length and photoperiodic flowering	de Vetten et al., 1997; Wu et al., 2016
Fragaria × ananassa (strawberry)	FaMYB10	ABX79947	R2R3-MYB	activator of anthocyanins	Lin-Wang et al., 2010
	FaMYB1	AAK84064	R2R3-MYB	repressor of anthocyanins and flavnonols	Aharoni et al., 2001
	FaMYC1	AFL02462	bHLH of SGIIIf	regulator of anthocyanins and PAs	Schaart et al., 2013
	FabHLH3	AFL02463	bHLH of SGIIIf	regulator of anthocyanins and PAs	Schaart et al., 2013
	FabHLH33	AFL02465	bHLH of SGIIIf	regulator of anthocyanins and PAs	Schaart et al., 2013
	FaTTG1	AFL02466	WDR1 group	activator of anthocyanins	Schaart et al., 2013
Petunia x hybrida	PhAN2	AAF66727	R2R3-MYB	activator of anthocyanins	Albert et al., 2011
	PhAN4	ADQ00392	R2R3-MYB	activator of anthocyanins	Albert et al., 2014
	PhDPL	ADQ00395	R2R3-MYB	activator of anthocyanins	Albert et al., 2014
	PhPHZ	ADQ00390	R2R3-MYB	activator of anthocyanins	Albert et al., 2014
	PhMYB4	ADX33331	R2R3-MYB	repressor	Wedde et al., 2011
	PhMYB27	AHX24372	R2R3-MYB	repressor of anthocyanins	Albert et al., 2011
	PhMYBx	AHX24371	R3-MYB	repressor of anthocyanins	Albert et al., 2011
	PhAN1	AAG25928	bHLH of SGIIIf	regulator of anthocyanins	Spelt et al., 2000
	PhJAF13	AAC39455	bHLH of SGIIIf	regulator of anthocyanins	Spelt et al., 2000
	PhAN11	AAC18914	WDR1 group	activator of anthocyanins	de Vetten et al., 1997
Poplar	PtrMYB182	KP723392.1	R2R3-MYB	repressor of anthocyanins and PAs	Yoshida et al., 2015
	PtrMYB117	KP723394.1	R2R3-MYB	activator of anthocyanins	Yoshida et al., 2015
	PtrMYB179	KP723393.1	R3-MYB	repressor of anthocyanins and PAs	Yoshida et al., 2015
	PtrbHLH079	KP723395.1	bHLH of SGIIIf	activator of anthocyanins and PAs	Yoshida et al., 2015
Malus x domestica (apple)	MdMYB1	ABK58136	R2R3-MYB	activator of anthocyanins	Ban et al., 2007
	MdMYB10	ABB84753	R2R3-MYB	activator of anthocyanins	Espley et al., 2009
	MdMYB16	HM122617	R2R3-MYB	repressor of anthocyanins	Xu et al., 2017
	MdbHLH33	ABB84474	bHLH of SGIIIf	regulator of anthocyanins and PAs	Espley et al., 2007
	MdbHLH3	ADL36597	bHLH of SGIIIf	regulator of anthocyanins and PAs	Espley et al., 2007
	MdTTG1	ADI58760	WDR1 group	activator of anthocyanins	Brueggemann et al., 2010
Trifolium repens	TrMYB133	KT699108	R2R3-MYB	repressor of anthocyanins	Albert, 2015
	TrMYB134	KT699109	R2R3-MYB	repressor of PAs	Albert, 2015
Vitis vinifera (grape)	VvMYBA1	BAD18977	R2R3-MYB	activator of anthocyanins	Walker et al., 2007; Cavallini et al., 2015
	VvMYBC2-L1	ABW34393	R2R3-MYB	repressor of anthocyanins and PAs	Cavallini et al., 2015
	VvMYCA1	ABM92332	bHLH of SGIIIf	regulator of anthocyanins and PAs	Matus et al., 2010
	VvMYC1	ACC68685	bHLH of SGIIIf	regulator of anthocyanins and PAs	Hichri et al., 2010
	VvWDR1	ABF66625	WDR1 group	member of MBW complexes	Matus et al., 2010
	VvWDR2	ABF66626	WDR2 group	unknown	Matus et al., 2010
Zea mays (maize)	ZmPAC1	AAM76742	WDR1 group	member of MBW complexes	Carey et al., 2004
	ZmMP1	AAR01949	WDR2 group	unknown	Carey et al., 2004

## Sheet: Table S2
Supplementary Table S2
The location/ID of the candidate anthocyanin-genes in sweetpotato within the genome of the ‘Taizhong 6’ sweetpotato cultivar.
Candidate genes	No.	Unigenes	Names	Accession no.	The location/ID in the genome of the ‘Taizhong 6’
CHS	2	Unigene0037527	IbCHS-D	MT557573	G47914_TU77004; G8729_TU14356; G8729_TU14358; G8738_TU14375
		Unigene0004388	IbCHS-E	MT557574	G16435_TU26840
CHI	1	Unigene0039450	IbCHI	MT557575	G7212_TU11880; G7212_TU11883; G7212_TU11882; G7094_TU11709; G7214_TU11884
F3H	1	Unigene0032882	IbF3H	MT557576	G43546_TU70763
F3'H	1	Unigene0005410	IbF3'H	MT557577	G45681_TU73685; G45681_TU73686; G14319_TU23375; G14314_TU23368; G22303_TU36460; G4880_TU8044; G1004_TU1652; G47075_TU75773; G40085_TU65766; G12881_TU21111
F3'5'H	0
DFR	3	Unigene0004509	IbDFR-A		G28139_TU46123; G27988_TU45888
		Unigene0009726	IbDFR-B		G28135_TU46118; G28034_TU45966; G28043_TU45981
		Unigene0012538	IbDFR-C		G28303_TU46393; G28043_TU45981; G28034_TU45966; G27988_TU45888;G28139_TU46123; G28135_TU46118
ANS	1	Unigene0006788	IbANS	MT557578	G18742_TU30612; G44390_TU71898
3GT	1	Unigene0008671	Ib3GT	MT557579	G37365_TU61215; G3071_TU5049; G2621_TU4351; G37365_TU61216; G46489_TU74873; G37361_TU61206; G3071_TU5050; G3060_TU5035; G46488_TU74872; G3064_TU5039; G46488_TU74871
5GT	2	Unigene0037564	Ib5GT1	MT557580	G13927_TU22750; G13927_TU22751; G15433_TU25203; G2199_TU3649; G2148_TU3570
		Unigene0036946	Ib5GT2	MT557581	G41660_TU68111; G8865_TU14602; G41660_TU68110; G8869_TU14607; G8865_TU14601
3GGT		Unigene0011484	Ib3GGT1	MT557582	G23123_TU37831
R2R3-MYB activators	3	Unigene0031238	IbMYB1	MT231489	G28735_TU47134; G28109_TU46077; G29340_TU48135
		Unigene0031237	IbMYB2	MT231490	G28109_TU46077; G45813_TU73871
		Unigene0023598	IbMYB3	MT231491	none
R2R3-MYB repressors	4	Unigene0001224	IbMYB4a	MT231492	G42258_TU68974
		Unigene0003763	IbMYB4b	MT231493	G10918_TU17990; G7377_TU12145; G7377_TU12143; G29386_TU48201; G29140_TU47803; G29140_TU47804; G24606_TU40343; G29140_TU47805; G28337_TU46448; G18208_TU29762
		Unigene0021216	IbMYB4c	MT231494	G9721_TU15980
		Unigene0009722	IbMYB27	MT231495	G40549_TU66487; G36460_TU59797; G36314_TU59553; G36312_TU59547
R3-MYB repressors	1	Unigene0001816	IbMYBx	MT231496	G23415_TU38292; G23301_TU38118
bHLH	3	Unigene0010710	IbbHLH1	MT557583	G13155_TU21554; G13144_TU21538; G13144_TU21539; G13144_TU21540; G13155_TU21559; G13144_TU21541; G12946_TU21218; G13155_TU21557; G12946_TU21219
		Unigene0041364	IbbHLH2	MT231497	G37630_TU61645; G33289_TU54576; G33290_TU54577; G33284_TU54570; G37630_TU61646
		Unigene0018919	IbbHLH3		G13155_TU21554; G13144_TU21538; G13144_TU21540; G13144_TU21539; G13144_TU21541; G13155_TU21559
WDR	2	Unigene0025722	IbWDR1	MT231498	none
		Unigene0012406	IbWDR2	MT557584	none
Note: The sequence of the unigenes were blasted against the reference genome of the sweetpotato cultivar ‘Taizhong 6’. The displayed locations were with E-values lower than 1e-5 and arranged in ascending order of E-values.

## Sheet: Table S3
Supplementary Table S3
Primers used in this study
Experiment	Gene names	Primer names	primer sequences (5'-3')＊
q-PCR	PURA1	PURA1-F	GGAGCTGTGGCTGGATAT
		PURA1-R	GCCGCTTTCTGAAGGTAT
	ARF	ARF-F	CTTTGCCAAGAAGGAGATGC
		ARF-R	TCTTGTCCTGACCACCAACA
	IbMYB1	MYB1-F	CATCATCTCCGACGACTC
		MYB1-R	CTTCCCACCACTTCACAT
	IbMYB2	MYB2-F	TCGCCTTCGGGATTGATG
		MYB2-R	TGAAGTCTCCTCGTTTGAT
	IbMYB3	MYB3-F	GCTTATCGCCGGTAGAAT
		MYB3-R	CACTGGTAACAATGGTCGT
	IbMYB4a	MYB4a-F	TTGGGCAACAAGTGGTCT
		MYB4a-R	AAATGGTGGTTTCTTTAGGC
	IbMYB4b	MYB4b-F	ACGCCTCATCAACTACATC
		MYB4b-R	TTTATCCACCTCAATCTGC
	IbMYB4c	MYB4c-F	TTGCCTGGAAGGACTGAC
		MYB4c-R	CCTCTTGTGATGGTGCTGA
	IbMYB27	MYB27-F	TGCGACCATTCTCATCAT
		MYB27-R	GTTTGGCAGTTTGCTTTA
	IbMYBx	MYBx-F	CAGTACCTGCGGAGAAGC
		MYBx-R	CCAGCAATTAGTGACCACC
	IbbHLH1	bHLH1-F	TAGCGAAGAACCAAACCG
		bHLH1-R	GGAACTCCAGGAACAATA
	IbbHLH2	bHLH2-F	GTGGGCAGTGGTCGGAGTT
		bHLH2-R	AGAAGGGCGTATTTGAGG
	IbbHLH3	bHLH3-F	CGGGCATCCACTGTTTCA
		bHLH3-R	TCTTGGCATCGGGTTCTT
	IbWDR1	WDR1-F	AACTAATGTTTCACCCTAATCC
		WDR1-R	GTTTCCACCACGCCTTTC
	IbWDR2	WDR2-F	GCACCCTTACCCTCCTAC
		WDR2-R	CAGCCTCGTTCCAGTCAA
	IbCHS-D	CHSD-F	GTCAACCAAAGCACCTACCC
		CHSD-R	CTCCACCACCGCAATGTC
	IbCHS-E	CHSE-F	TTGAGCGAGTATGGGAACA
		CHSE-R	GCCGAAACACTATGAAGAAC
	IbCHI	CHI-F	TGTCGCCGAAGTCAAAGT
		CHI-R	TCTCAAAGGGACCCGTAA
	IbF3H	F3H-F	TCGTTTCCAGCCATCTCC
		F3H-R	TCCGTTACTGCCCTCCACC
	IbF3'H	F3'H-F	TGGTGGAGGAGATGATGG
		F3'H-R	AACGTCGTATGCTGATTGTT
	IbDFR-A	DFRA-F	GCTGTGAATTTCGCCTCC
		DFRA-R	ACCAGTTGTTGGGTTTGT
	IbDFR-B	DFRB-F	TTAAGCAAGGGCAGTATGT
		DFRB-R	AAGGGATGTAGTATTCAGG
	IbDFR-C	DFRC-F	TACTAAACATGGGGTTTCAG
		DFRC-R	ATTCTTGTTCTTTGGGAG
	IbANS	ANS-F	GCCAAGTGCGTCCCTAAC
		ANS-R	TGGGCGGCTCACAGAACA
	Ib3GT	3GT-F	GACGGATTCGTTTCTGTGG
		3GT-R	GTTTGCGTTTGGAGTGGC
	Ib5GT1	5GT1-F	TAAGCGGTGTATTGAGACG
		5GT1-R	CCAGCGAATGACTTGAGAT
	Ib5GT2	5GT2-F	AGCGTCTTGTCAATCTGGG
		5GT2-R	GGAGCCTCTGGTCTTCATG
	Ib3GGT1	3GGT-F	ACCCTACGCAAGGAACAA
		3GGT-R	ACAAAGCAGCCCACAGAT
Dual-luciferase assays	IbMYB1	MYB1F-Hind3	GCaagcttATGGTTATTTCATCTGTATGG
		MYB1R-Sal1	GCgtcgacTTAGCTTAACAGTTCTGACA
	IbMYB2	MYB2F-Hind3	GCaagcttATGGTTAATTCATTATCATC
		MYB2R-Sal1	GCgtcgacTTAGCTTAGAAGTTCCAAAA
	IbMYB3	MYB3F-Hind3	GCaagcttATGGCTGATTCGTCGTCTTCA
		MYB3R-Sal1	GCgtcgacTTAGCTCAAAAGGTCCAAAAGG
	IbWDR1	WD1F-Sal1-jia	TTgtcgacCATGGAGAACTCAACCCAAGG
		WD1R-BamH1	GCggatccTTACACTTTTAGCATCTGAA
	IbbHLH2	BH2F-NcoI	TAccatggCGGCGGAAAACCCTGTC
		BH2R-Sal1	CGgtcgacCTAAAACTGAGGAATTATAC
	IbMYB4a	R224F-Sal1-jia	GTgtcgacCATGGGAAGGTCTCCTTGCTG
		R224R-BamH1	TTggatccCTAATTGCTGCTGCTGCTGCC
	IbMYB4b	R763F-Sal1-jia	TTgtcgacCATGGGACGTTCTCCTTGCTGT
		R763R-BamH1	GCggatccCTAAGGAAACCATTTGTAAGA
	IbMYB4c	R216F-Hind3	CAaagcttATGGGACGTTCGCCTTGTTGT
		R216R-Sal1	AAgtcgacCTATCCAAGGAAGCATTTTGTGGTA
	IbMYB27	R722F-Sal1-jia	CGgtcgacCATGAGGAAGGCTTCCTGCGA
		R722R-BamH1	CGggatccCTAACGGACGTTACTACTTC
	IbMYBx	R3816F-Sal1-jia	CGgtcgacCATGGCAGATTTGGACAATTC
		R3816R-BamH1	GCggatccCTAGTTGAGTACGTGTGTTG
	pCHSD-559	pCHSD-559-Kpn1F	AggtaccACGTGAATGATTACAAGTTTGA
		pCHSD-BamH1R	CggatccTTCTTCTTTCCGTTTTGTTT
	pCHSE-1023	pCHSE-1023-Kpn1F	AggtaccAATTCACGGCTGTAGCAAACTC
		pCHSE-BamH1R	CggatccTGATTTTTCACCTGCATGTATATA
	pDFRB-310	pDFRB-310-KpnF	AggtaccATTAAGCGTTGAAGTGTGGT
		pDFRB-BamH1R	CggatccTATATTTTTGCTCAGATCAATAAGCGA
	pMYB27-1134	pR722-1134-kpnF	AggtaccAACATCGGTCCCAATCCAAAGC
		pR722-SalR	AgtcgacAGTCGTTAGTTGTCGGAGAGAC
	pMYB4c-1060	pR216-1060-kpnF	AggtaccGGTGATCGAAGGCATGGAGA
		pR216-BamH1R	CggatccTTCTCTTCTCCTTTTCAAATTATTC
	pbHLH2-870	pBH-870-kpnF	AggtaccTGGTCTGCGAGTTGTTACAGATTA
		pBH-BamH1R	CggatccTACTATATATAGATTACAGAGAAGC
＊The lower case letter indicate the restriction enzyme sites. The upper case letter at the 5' the primers before the restriction enzyme sites were the protection bases.
